# Supplementary material for: Modeling Formamide Denaturation of Probe-Target Hybrids for Improved Microarray Probe Design in Microbial Diagnostics
Source: PLoS One. 2012 Aug 27;7(8):e43862. doi: 10.1371/journal.pone.0043862 (PMC3428302; doi:10.1371/journal.pone.0043862)
Supplement: Table S1 — Tables of free energy parameters describing duplex stability. (XLSX) [file pone.0043862.s005.xlsx]

## Sheet: Table S1A
	Table S1A. Nearest neighbor free energy values for DNA/DNA duplexes.
		DGo42oC (kcal/mol)
	NN	in solution*	microarray**
	AA	-0.90367	-0.14137
	AC	-1.34064	-0.439805
	AG	-1.18185	-0.285236
	AT	-0.77094	-0.205112
	CA	-1.3461	-0.32113
	CC	-1.72852	-0.429232
	CG	-2.02792	-0.489337
	GA	-1.20367	-0.430706
	GC	-2.11034	-0.812742
	TA	-0.487305	-0.0858418
	ini&	1.96484	1.96
	* According to SantaLucia, J., Jr. (1998) A Unified View of Polymer, Dumbbell, and Oligonucleotide DNA Nearest-Neighbor Thermodynamics. Proceedings of the National Academy of Sciences USA, 95, 1460-1465.
	** From the formamide denaturing model of this study.
	& Free energy of initiation; assumed to be the same for microarray as in solution hybridizations.

## Sheet: Table S1B
	Table S1B. Internal loop free energy values for single mismatches in DNA/DNA duplexes.
	loop&		DGo42oC (kcal/mol)
	Or1	Or2	in solution*	microarray**	n#
	ATT/TTA	ATT/TTA	1.48	0.717126	7
	TCA/ACT	TCA/ACT	1.86	1.68169	7
	ATA/TCT	TCT/ATA	1.7125	1.44367	11
	ACT/TCA	ACT/TCA	2.684	1.36458	12
	ATA/TTT	TTT/ATA	1.4135	1.20356	14
	AAA/TAT	TAT/AAA	1.2085	1.47801	14
	TTA/ATT	TTA/ATT	1.346	1.48205	14
	ACA/TAT	TAT/ACA	1.562	1.49672	15
	ACT/TTA	ATT/TCA	1.386	1.32914	16
	AAT/TAA	AAT/TAA	1.195	1.061	16
	TAA/AAT	TAA/AAT	1.222	1.35949	17
	ACA/TCT	TCT/ACA	2.2975	1.82211	18
	ACA/TTT	TTT/ACA	1.3585	1.54503	19
	TCA/ATT	TTA/ACT	1.685	1.5669	19
	AGT/TGA	AGT/TGA	-0.178	0.603653	19
	CAG/GAC	CAG/GAC	0.884	1.10856	19
	GTC/CTG	GTC/CTG	0.956	0.788161	19
	CCG/GCC	CCG/GCC	1.489	0.661799	20
	AAA/TCT	TCT/AAA	2.06	1.23186	21
	TGA/AGT	TGA/AGT	0.822	1.1411	21
	ATC/TCG	GCT/CTA	1.3505	1.38505	22
	GAC/CAG	GAC/CAG	0.409	0.728355	23
	GCC/CCG	GCC/CCG	1.511	0.7975	23
	CTA/GCT	TCG/ATC	1.382	1.45897	24
	CTG/GTC	CTG/GTC	-0.1	0.435659	24
	ATA/TGT	TGT/ATA	0.535	0.851623	25
	ATC/TTG	GTT/CTA	1.218	1.00154	26
	ACC/TCG	GCT/CCA	2.098	1.27069	26
	GGC/CGG	GGC/CGG	-2.031	-0.704386	26
	AGA/TAT	TAT/AGA	0.4325	0.766582	27
	AGT/TTA	ATT/TGA	0.802	1.18794	27
	CAA/GAT	TAG/AAC	1.054	1.24214	27
	GTA/CTT	TTC/ATG	1.1515	0.782168	28
	CCA/GAT	TAG/ACC	1.6635	0.911429	29
	AGA/TTT	TTT/AGA	1.045	1.15064	29
	CTA/GTT	TTG/ATC	0.623	0.999454	29
	GCA/CTT	TTC/ACG	1.323	1.10066	30
	GTA/CCT	TCC/ATG	1.863	1.08104	30
	CCA/GCT	TCG/ACC	1.7005	1.0999	30
	TAA/ACT	TCA/AAT	2.082	1.1254	30
	ACC/TTG	GTT/CCA	1.5365	1.25436	31
	AAT/TCA	ACT/TAA	1.54	0.989141	31
	CGA/GAT	TAG/AGC	0.577	0.50321	31
	AAA/TGT	TGT/AAA	0.8285	0.630005	31
	GCA/CCT	TCC/ACG	1.7105	0.968041	31
	AAC/TAG	GAT/CAA	0.802	0.882097	32
	CGG/GGC	CGG/GGC	-0.057	0.699353	32
	AAC/TCG	GCT/CAA	1.3325	0.746215	33
	CCA/GTT	TTG/ACC	1.3775	1.29583	33
	AAG/TAC	CAT/GAA	1.0395	1.20451	33
	CAA/GCT	TCG/AAC	1.943	1.07532	34
	AGG/TAC	CAT/GGA	0.074	0.507543	34
	CTC/GCG	GCG/CTC	1.02	1.31853	35
	CGA/GTT	TTG/AGC	-0.062	0.75589	35
	ACC/TAG	GAT/CCA	1.4315	0.846496	35
	ACG/TAC	CAT/GCA	1.423	0.967868	35
	AGA/TGT	TGT/AGA	0.3235	0.856583	35
	CAG/GCC	CCG/GAC	1.5255	0.653288	37
	TGA/ATT	TTA/AGT	0.778	0.976726	37
	GCA/CAT	TAC/ACG	1.3545	0.886113	38
	ACG/TTC	CTT/GCA	1.0555	1.49169	38
	ATC/TGG	GGT/CTA	0.1345	0.653169	38
	CTA/GGT	TGG/ATC	0.1495	0.871922	39
	AAT/TGA	AGT/TAA	0.17	0.709272	39
	ATG/TCC	CCT/GTA	1.405	1.25601	39
	CCG/GTC	CTG/GCC	1.0745	0.910191	40
	AGG/TTC	CTT/GGA	0.4165	1.07588	40
	ATG/TTC	CTT/GTA	0.6905	0.864288	40
	TAA/AGT	TGA/AAT	1.092	0.798629	40
	AGC/TTG	GTT/CGA	0.1625	0.582415	41
	CCC/GCG	GCG/CCC	1.501	0.730185	41
	GCC/CTG	GTC/CCG	1.501	0.969785	42
	ACG/TCC	CCT/GCA	2.088	1.33619	42
	CTC/GTG	GTG/CTC	0.4285	0.740323	43
	CCC/GTG	GTG/CCC	1.5555	0.845471	44
	GTA/CGT	TGC/ATG	-0.1045	0.502914	44
	AGC/TAG	GAT/CGA	-0.2285	-0.0248578	44
	ATG/TGC	CGT/GTA	-0.305	0.676545	44
	CAC/GCG	GCG/CAC	1.2155	0.318908	45
	CAA/GGT	TGG/AAC	0.7335	0.843147	45
	GAA/CAT	TAC/AAG	0.8165	1.04855	45
	CCC/GAG	GAG/CCC	1.533	0.52443	46
	AAG/TCC	CCT/GAA	1.6415	1.08782	46
	GGA/CTT	TTC/AGG	0.3775	0.565896	46
	AGG/TGC	CGT/GGA	-0.118	0.716721	46
	CGA/GGT	TGG/AGC	0.3835	1.06516	46
	GAC/CCG	GCC/CAG	1.224	0.258975	47
	GGC/CTG	GTC/CGG	-0.505	-0.0603479	47
	GAA/CCT	TCC/AAG	1.9515	0.584084	47
	CAC/GAG	GAG/CAC	0.6465	0.894838	48
	GAC/CGG	GGC/CAG	-0.795	-0.469856	49
	AAG/TGC	CGT/GAA	0.3135	0.730764	50
	CGC/GTG	GTG/CGC	-0.9445	0.241428	51
	CAG/GGC	CGG/GAC	0.2185	0.490636	51
	AAC/TGG	GGT/CAA	-0.3995	0.185534	51
	AGC/TGG	GGT/CGA	-1.104	-0.143236	52
	CGC/GAG	GAG/CGC	-0.072	0.274849	53
	CGG/GTC	CTG/GGC	-0.6905	0.39638	56
	GAA/CGT	TGC/AAG	0.442	0.468913	57
	CTC/GGG	GGG/CTC	-0.251	0.594581	58
	GGA/CAT	TAC/AGG	-0.134	0.239521	59
	GGA/CGT	TGC/AGG	-0.6045	0.258195	59
	CAC/GGG	GGG/CAC	-0.4945	0.101248	63
	CGC/GGG	GGG/CGC	-1.043	0.249934	67
	& Shown in both possible orientations (Or1 and Or2). In each case, top strand is written from 5' to 3' and bottom strand from 3' to 5'.
	* Obtained using UNAFold (Markham, N.R. and Zuker, M. (2008) UNAFold: software for nucleic acid folding and hybridization. Methods Mol Biol, 453, 3-31).
	** From the formamide denaturing model of this study.
	# Number of probes used in fitting (see text).

## Sheet: Table S1C
	Table S1C. Internal loop free energy values for bulged mismatches in DNA/DNA duplexes.
	loop&		DGo42oC (kcal/mol)
	Or1	Or2	in solution*	microarray**
	G-C/CAG	GAC/C-G	1.936	0.461455
	G-C/CTG	GTC/C-G	1.936	0.461455
	G-C/CCG	GCC/C-G	1.96	0.467175
	G-C/CGG	GGC/C-G	1.96	0.467175
	C-G/GAC	CAG/G-C	2.0245	0.482549
	C-G/GTC	CTG/G-C	2.0245	0.482549
	C-G/GCC	CCG/G-C	2.042	0.486721
	C-G/GGC	CGG/G-C	2.042	0.486721
	C-C/GTG	GTG/C-C	2.3175	0.552387
	CAC/G-G	G-G/CAC	2.3175	0.552387
	C-C/GAG	GAG/C-C	2.318	0.552506
	CTC/G-G	G-G/CTC	2.318	0.552506
	C-C/GCG	GCG/C-C	2.336	0.556797
	CGC/G-G	G-G/CGC	2.336	0.556797
	C-C/GGG	GGG/C-C	2.341	0.557989
	CCC/G-G	G-G/CCC	2.341	0.557989
	CAA/G-T	T-G/AAC	2.7105	0.646061
	C-A/GTT	TTG/A-C	2.7105	0.646061
	C-A/GAT	TAG/A-C	2.7125	0.646537
	CTA/G-T	T-G/ATC	2.7125	0.646537
	A-C/TAG	GAT/C-A	2.7255	0.649636
	A-C/TTG	GTT/C-A	2.7155	0.647252
	AAC/T-G	G-T/CAA	2.7155	0.647252
	C-A/GCT	TCG/A-C	2.7185	0.647968
	CGA/G-T	T-G/AGC	2.7185	0.647968
	C-A/GGT	TGG/A-C	2.724	0.649278
	CCA/G-T	T-G/ACC	2.724	0.649278
	ATC/T-G	G-T/CTA	2.7255	0.649636
	A-C/TGG	GGT/C-A	2.729	0.65047
	ACC/T-G	G-T/CCA	2.729	0.65047
	A-C/TCG	GCT/C-A	2.73	0.650709
	AGC/T-G	G-T/CGA	2.73	0.650709
	GAA/C-T	T-C/AAG	2.8525	0.679907
	G-A/CTT	TTC/A-G	2.8525	0.679907
	G-A/CAT	TAC/A-G	2.854	0.680265
	GTA/C-T	T-C/ATG	2.854	0.680265
	A-G/TAC	CAT/G-A	2.884	0.687415
	G-A/CCT	TCC/A-G	2.866	0.683125
	GGA/C-T	T-C/AGG	2.866	0.683125
	G-A/CGT	TGC/A-G	2.8665	0.683244
	GCA/C-T	T-C/ACG	2.8665	0.683244
	A-G/TTC	CTT/G-A	2.8745	0.685151
	AAG/T-C	C-T/GAA	2.8745	0.685151
	A-G/TGC	CGT/G-A	2.882	0.686939
	ACG/T-C	C-T/GCA	2.882	0.686939
	ATG/T-C	C-T/GTA	2.884	0.687415
	A-G/TCC	CCT/G-A	2.888	0.688369
	AGG/T-C	C-T/GGA	2.888	0.688369
	AAA/T-T	T-T/AAA	3.1525	0.751414
	A-A/TTT	TTT/A-A	3.1525	0.751414
	A-A/TGT	TGT/A-A	3.156	0.752248
	ACA/T-T	T-T/ACA	3.156	0.752248
	A-A/TCT	TCT/A-A	3.1565	0.752367
	AGA/T-T	T-T/AGA	3.1565	0.752367
	A-A/TAT	TAT/A-A	3.164	0.754155
	ATA/T-T	T-T/ATA	3.168	0.755108
	A-T/TAA	AAT/T-A	3.2855	0.783115
	A-T/TGA	AGT/T-A	3.2795	0.781685
	A-T/TTA	ATT/T-A	3.278	0.781327
	A-T/TCA	ACT/T-A	3.2795	0.781685
	T-A/AAT	TAA/A-T	3.562	0.84902
	T-A/ATT	TTA/A-T	3.562	0.84902
	T-A/AGT	TGA/A-T	3.566	0.849973
	T-A/ACT	TCA/A-T	3.566	0.849973
	& Shown in both possible orientations (Or1 and Or2). In each case, top strand is written from 5' to 3' and bottom strand from 3' to 5'.
	* Obtained using UNAFold (Markham, N.R. and Zuker, M. (2008) UNAFold: software for nucleic acid folding and hybridization. Methods Mol Biol, 453, 3-31).
	** From the formamide denaturing model of this study.
	# Group in fitting (see text).

## Sheet: Table S1D
	Table S1D. Free energy contributions of mismatched pairs in tandem mismatches for DNA/DNA duplexes.
	Closing Pair	Mismatch Pair	DGo42oC (kcal/mol)*
	GC or CG	GT or TG	0.552804
	AT or TA	GT or TG	0.652612
	GC or CG	GA or AG	0.37571
	AT or TA	GA or AG	0.740232
	GC or CG	GG	0.79793
	AT or TA	GG	0.59892
	GC or CG	Other	0.835054
	AT or TA	Other	1.09676
	* Total for a given tandem mismatch loop is to be calculated as the sum of the contributions from the two mismatched pairs.
